# Supplementary material for: Meat Quality Parameters of Boschveld Indigenous Chickens as Influenced by Dietary Yellow Mealworm Meal
Source: Foods. 2021 Dec 14;10(12):3094. doi: 10.3390/foods10123094 (PMC8701880; doi:10.3390/foods10123094)
Supplement: Supplementary file 1 [file foods-10-03094-s001.zip]

Archive with 1 entries (1 files):
- foods-1430295-supplementary.pdf
